# Supplementary material for: Development and Evaluation of the Personal Patient Profile–Bladder Cancer (P3-BC): A Web-Based Decision Support System for Patients Considering Cystectomy and Urinary Diversion
Source: Cancers (Basel). 2026 May 7;18(10):1501. doi: 10.3390/cancers18101501 (PMC13204023; doi:10.3390/cancers18101501)
Supplement: Supplementary file 1 [file cancers-18-01501-s001.zip]

Archive with 1 entries (1 files):
- cancers-4236974-supplementary.pdf
